# Supplementary material for: A novel inducible haematopoietic cell‐depleting mouse model for chimeric complementation of blood cells
Source: Cell Prolif. 2023 May 17;56(5):e13472. doi: 10.1111/cpr.13472 (PMC10212702; doi:10.1111/cpr.13472)
Supplement: Supplementary file 6 — Figure S6. Mice receiving allogeneic transplants exhibit a high level of donor cell chimerism in different tissues. (A) FACS analysis of the chimerism of T cells (CD3+/CD4+/CD8+ cells), B cells (B220+ cells), and myeloid cells (Gr1‐Mac1+ cells) in PBMCs from the recipient mice in the GCV and PBS groups at 16 weeks after transplantation of bone marrow (BM) cells from Balb/c (H2Kd) donor mice. (B) Representative FACS diagram of chimerism of LSK cells (Lineage− Sca1+ c‐Kit+) in BM of the GCV and PBS groups at 16 weeks after the transplantation of BM from Balb/c (H2Kd) donor mice. (C) FACS analyses of Treg cells (CD4+ CD25+ Foxp3+) in thymus tissues from the mice in the GCV and PBS groups at 16 weeks after receiving BM transplants from Balb/c (H2Kd) donors. (D) Chimerism levels of T cells (CD3+/CD4+/CD8+ cells), B cells (B220+ cells), and myeloid cells (Gr1‐Mac1+ cells) in different tissues from the mice in the GCV and PBS groups at 16 weeks after receiving BM transplants from Balb/c (H2Kd) donors. (E) Representative FACS diagram of the chimerism level of rat CD45 (rCD45) cells in PBMCs from each group of mice at 16 weeks after transplantation of BM or Lin− cells from F344 rats. (GCV, ninitial = 20, nsurviving at week 16 = 1; PBS, n = 5; data are shown as the mean values±SEM). [file CPR-56-e13472-s002.zip]

Archive with 4 entries (4 files):
- CPR_13472_Figure S6-1.tif
- CPR_13472_Figure S6-2.tif
- CPR_13472_Figure S6-3.tif
- CPR_13472_Figure S6-4.tif
